# Supplementary material for: Chitosan-Coated PLGA Nanoparticles Encapsulating Triamcinolone Acetonide as a Potential Candidate for Sustained Ocular Drug Delivery
Source: Pharmaceutics. 2021 Sep 30;13(10):1590. doi: 10.3390/pharmaceutics13101590 (PMC8541202; doi:10.3390/pharmaceutics13101590)
Supplement: Supplementary file 1 [file pharmaceutics-13-01590-s001.zip]

Archive with 1 entries (1 files):
- pharmaceutics-1340841-supplementary.pdf
